# Supplementary material for: Modeling Caribou Movements: Seasonal Ranges and Migration Routes of the Central Arctic Herd
Source: PLoS One. 2016 Apr 5;11(4):e0150333. doi: 10.1371/journal.pone.0150333 (PMC4821536; doi:10.1371/journal.pone.0150333)
Supplement: S1 Video — The caribou moved from the wintering area from 2003/2004, followed the spring migration route to the calving area and summer range and then followed the fall migration route back to its 2004/2005 winter range. (ZIP) [file pone.0150333.s001.zip]

Archive with 1 entries (1 files):
- Tracking_4day406.avi
